# Supplementary material for: Improving Fundamental Movement Skills during Early Childhood: An Intervention Mapping Approach
Source: Children (Basel). 2023 Jun 2;10(6):1004. doi: 10.3390/children10061004 (PMC10297377; doi:10.3390/children10061004)
Supplement: Supplementary file 1 [file children-10-01004-s001.zip]

Archive with 1 entries (1 files):
- children-2357852-supplementary.pdf
